# Supplementary material for: Identification and Quantification of Anthocyanin and Catechin Compounds in Purple Tea Leaves and Flakes
Source: Molecules. 2022 Oct 7;27(19):6676. doi: 10.3390/molecules27196676 (PMC9570566; doi:10.3390/molecules27196676)
Supplement: Supplementary file 1 [file molecules-27-06676-s001.zip]

Archive with 1 entries (1 files):
- molecules-1915117-supplementary.pdf
